# Supplementary material for: New insights into the mycobacterial PE and PPE proteins provide a framework for future research
Source: Mol Microbiol. 2019 Nov 24;113(1):4–21. doi: 10.1111/mmi.14409 (PMC7028111; doi:10.1111/mmi.14409)
Supplement: Supplementary file 1 [file MMI-113-4-s001.xlsx]

## Sheet: PE
Phylogeny	H37Rv gene	Name	Amino acids	Subfamily	PGRS	bicistronic partner	Comments
1	Rv3872	PE35	99	I		PPE68
2	Rv3746c	PE34	111	I			No PE sequence, YxxxD at reasonable position. Phyre --> A helix-turn-helix structure seems present, although the 2nd helix goes on longer then expected (beyond the YxxxD). Inconclusive whether it is "a true PE"
3	Rv0285	PE5	102	II		PPE4
4	Rv1386	PE15	102	II		PPE20
5	Rv3893c	PE36	77	III		PPE69	Truncated due to a stop codon. Analyzing 3' genome sequence reveals YxxxE and stop codon at expected location
6	Rv2431c	PE25	99	III		PPE41
7	Rv2107	PE22	98	IV		PPE36
8	Rv1169c	LipX	100	IV		PPE17	PD instead of PE. YxxxD/E present. Phyre2 predicts a Helix-turn-helix --> A clear PE
9	Rv1806	PE20	99	IV		PPE31
10	Rv1788	PE18	99	IV		PPE26
11	Rv1791	PE19	99	IV
12	Rv3622c	PE32	99	IV		PPE65
13	Rv1195	PE13	99	IV		PPE18
14	Rv3477	PE31	98	IV		PPE60
15	Rv0916c	PE7	99	IV		PPE14
16	Rv1040c	PE8	275	IV		PPE15	Specific C-terminal domain?
17	Rv2769c	PE27	275	IV		PPE43	Specific C-terminal domain?
18	Rv0152c	PE2	525	V			PFAM08237. Cutinase like. No PE sequence. Also no YxxxD/E found. No helix-turn-helix motif --> No PE
19	Rv2408c	PE24	239	V
20	Rv1068c	PE_PGRS20	463	V	PGRS
21	Rv1983	PE_PGRS35	558	V	PGRS
22	Rv2519	PE26	492	V	PGRS		PGRS. Has a C-terminal domain, which may be a hydrolase.
23	Rv0977	PE_PGRS16	923	V	PGRS
24	Rv0160c	PE4	502	V			PD instead of PE. PE-like Helix-turn-helix structure, with a predicted Cutinase/Hydrolase domain afer the PE-domain (PF08237)
25	Rv0159c	PE3	468	V			PE, with a hydrolase middle domain (PF08237). Homology with MSMEG_6394
26	Rv0754	PE_PGRS11	584	V	PGRS
27	Rv2634c	PE_PGRS46	778	V	PGRS
28	Rv3590c	PE_PGRS58	584	V	PGRS
29	Rv1172c	PE12	308	V
30	Rv2340c	PE_PGRS39	413	V	PGRS
31	Rv2099c+98	PE21/PE_PGRS36		V	PGRS
32	Rv0578c	PE_PGRS7	1306	V	PGRS
33	Rv3595c	PE_PGRS59	439	V	PGRS
34	Rv1468c	PE_PGRS29	370	V	PGRS
35	Rc3511+12	PE_PGRS55/56		V	PGRS
36	Rv3514	PE_PGRS57	1489	V	PGRS
37	Rv3508	PE_PGRS54	1901	V	PGRS
38	Rv2371	PE_PGRS40	61	V			Likely pseudogene. No YxxxD/E detected in any of the reading frames when analyzing 3' genomic secuence.
39	Rv1452c	PE_PGRS28	741	V	PGRS
40	Rv1450c	PE_PGRS27	1329	V	PGRS
41	Rv0980c	PE_PGRS18	457	V	PGRS
42	Rv0978c	PE_PGRS17	331	V	PGRS
43	Rv2615c	PE_PGRS45	461	V	PGRS
44	Rv1214c	PE14	110	V			No PE, clear YxxxE. Phyre2 --> helix-turn-helix structure. Likely wrongly annotated start codon. PD in a logical position if one of the previous valines is used (-7 or -8)
45	Rv1243c	PE_PGRS23	562	V	PGRS
46	Rv3367	PE_PGRS51	588	V	PGRS
47	Rv1441c	PE_PGRS26	491	V	PGRS
48	Rv0872c	PE_PGRS15	606	V	PGRS
49	Rv2591	PE_PGRS44	543	V	PGRS
50	Rv0742	PE_PGRS8	175	V	PGRS
51	Rv1840c	PE_PGRS34	515	V	PGRS
52	Rv1818c	PE_PGRS33	498	V	PGRS
53	Rv3388	PE_PGRS52	731	V	PGRS
54	Rv2162c	PE_PGRS38	532	V	PGRS
55	Rv2741	PE_PGRS47	525	V	PGRS
56	Rv1067c	PE_PGRS19	667	V	PGRS
57	Rv0532	PE_PGRS6	594	V	PGRS
58	Rv0124	PE_PGRS2	487	V	PGRS
59	Rv1396c	PE_PGRS25	576	V	PGRS
60	Rv1803c	PE_PGRS32	639	V	PGRS
61	Rv0109	PE_PGRS1	496	V	PGRS
62	Rv1430	PE16	528	V			PFAM08237 Sultana et al. 2013 Esterase
63	Rv2328	PE23	382	V			C-terminus: structural homology with a Rye grass ice-binding protein : 3ULT
64	Rv1651c	PE_PGRS30	1011	V	PGRS
65	Rv1646	PE17	310	V			PD instead of PE, but has YxxxE
66	Rv3812	PE_PGRS62	504	V	PGRS
67	Rv0151c	PE1	588	V			PFAM08237 Is this a PE? Wrong startsite? PS at 45 could be close to PE (according to blast PE makes sense), but no appropriate YxxxE present within the 100 aminacids after that, structure needs to be verified. Structure of that domain very strongly indicates PE fold (100% PE8), but no YxxxE
68	Rv1768	PE_PGRS31	618	V	PGRS
69	Rv3345+4c	PE_PGRS50-49		V	PGRS
70	Rv2396	PE_PGRS41	361	V	PGRS
71	Rv1088+89	PE9+PE10		V			Neither of these seems to be a PE although Phyre2 suggests a helix-turn-helix
72	Rv1325c	PE_PGRS24	603	V	PGRS
73	Rv1091	PE_PGRS22	853	V	PGRS
74	Rv1087	PE_PGRS21	767	V	PGRS
75	Rv0747	PE_PGRS10	801	V	PGRS
76	Rv3652+3	PE_PGRS60+1		V	PGRS
77	Rv1759c	Wag22	914	V	PGRS
78	Rv0278c	PE_PGRS3	957	V	PGRS
79	Rv0279c	PE_PGRS4	837	V	PGRS
80	Rv0834c	PE_PGRS14	882	V	PGRS
81	Rv0746	PE_PGRS9	783	V	PGRS
82	Rv3650	PE33	94	V
83	Rv0297	PE_PGRS5	591	V	PGRS
84	Rv3507	PE_PGRS53	1381	V	PGRS
85	Rv3097c	LipY	437	V
86	Rv0832+3	PE_PGRS12+13		V	PGRS
87	Rv0335c	PE6	171	V
88	Rv2853	PE_PGRS48	615	V	PGRS
89	Rv2487c	PE_PGRS42	694	V	PGRS
90	Rv2490c	PE_PGRS43	1660	V	PGRS
	=	Likely pseudogene or sequencing artefact based on Gey van Pittius et al 2006 or analsyis here.

## Sheet: PPE
phylogeny	H37Rv gene	Name	Amino acids	Subfamily	Sublineage	C-terminal PFAM	Comments
1	Rv3873	PPE68	368		1	-
2	Rv0286	PPE4	513	PPE-PPW	2	-
3	Rv0453	PPE11	518	PPE-PPW	2	-
4	Rv2123	PPE37	473	PPE-PPW	2	-
5	Rv3739c	PPE67	77	PPE-PPW	2	-	Likely pseudogene
6	Rv0256c	PPE2	556	PPE-PPW	2	-
7	Rv0280	PPE3	536	PPE-PPW	2	-
8	Rv3018c	PPE46	434	PPE-PPW	2	-
9	Rv3022c	PPE48	81	PPE-PPW	2	-	Likely pseudogene
10	Rv0096	PPE1	463	PPE-PPW	2	-
11	Rv1387	PPE20	539	PPE-PPW	2	-
12	Rv2108	PPE36	243		3	-
13	Rv3892c	PPE69	399		3	-
14	Rv2430c	PPE41	194		3	-
15	Rv3425	PPE57	176		3	-
16	Rv3426	PPE58	232		3	-
17	Rv3429	PPE59	178		3	-
18	Rv0388c	PPE9	180	PPE-SVP	4	-	PPE-domain only, classified among PPE-SVP due to phylogeny Gey van Pittius 2006
19	Rv1168c	PPE17	346	PPE-SVP	4	PF12484
20	Rv1801	PPE29	423	PPE-SVP	4	PF12484
21	Rv1802	PPE30	463	PPE-SVP	4	PF12484
22	Rv1807	PPE31	399	PPE-SVP	4	PF12484
23	Rv1808	PPE32	409	PPE-SVP	4	PF12484
24	Rv1809	PPE33	468	PPE-SVP	4	PF12484
25	Rv3621	PPE65	413	PPE-SVP	4	PF12484
26	Rv0915c	PPE14	423	PPE-SVP	4	PF12484
27	Rv3135	PPE50	132	PPE-SVP	4	-	Likely pseudogene
28	Rv3136	PPE51	380	PPE-SVP	4	PF12484
29	Rv3532	PPE61	406	PPE-SVP	4	PF12484
30	Rv1039c	PPE15	391	PPE-SVP	4	PF12484
30	Rv2770c	PPE44	382	PPE-SVP	4	PF12484
31	Rv2768c	PPE43	394	PPE-SVP	4	PF12484
32	Rv1196	PPE18	391	PPE-SVP	4	PF12484
33	Rv1361c	PPE19	396	PPE-SVP	4	PF12484
34	Rv3478	PPE60	393	PPE-SVP	4	PF12484
35	Rv1705c	PPE22	385	PPE-SVP	4	PF12484
36	Rv1789	PPE26	393	PPE-SVP	4	PF12484
37	Rv1706c	PPE23	394	PPE-SVP	4	PF12484
38	Rv2892c	PPE45	408	PPE-SVP	4	PF12484
39	Rv1787	PPE25	365	PPE-SVP	4	PF12484
40	Rv1790	PPE27	350	PPE-SVP	4	PF12484
41	Rv2352c	PPE38	391	PPE-SVP	4	PF12484
42	Rv3125c	PPE49	391	PPE-SVP	4	PF12484
43	Rv0442c	PPE10	487	PPE-MPTR	5	PF01469
44	Rv0755c	PPE12	645	PPE-MPTR	5	PF01469
45	Rv1548c	PPE21	678	PPE-MPTR	5	PF01469
46	Rv2356c	PPE40	615	PPE-MPTR	5	PF01469
47	Rv3343c	PPE54	2523	PPE-MPTR	5	PF01469
48	Rv0305c	PPE6	963	PPE-MPTR	5	PF01469
49	Rv0355c	PPE8	3300	PPE-MPTR	5	-
50	Rv0878c	PPE13	443	PPE-MPTR	5	PF01469
51	Rv1135c	PPE16	618	PPE-MPTR	5	PF01469
52	Rv1753c	PPE24	1053	PPE-MPTR	5	PF01469
53	Rv1917c	PPE34	1459	PPE-MPTR	5	PF01469
54	Rv1918c	PPE35	987	PPE-MPTR	5	PF01469
55	Rv1800	PPE28	655	PPE-MPTR	5	PF08237	Classified as MPTR by Gey van Pittius et al. 2006. However, no MPTR repeats or PF01469 domain is detected. Potein contains two SVP sequences, but no PF12484 domain. PF08237 motif was proposed by adlinda and guruprassad and may be hydrolase domain.
56	Rv2608	PPE42	580	PPE-MPTR	5	PF08237	GXGNxG domain present, no SVP present. PF08237 motif was proposed by adlinda and guruprassad and may be hydrolase domain.
57	Rv3159c	PPE53	590	PPE-MPTR	5	PF01469
58	Rv3533c	PPE62	582	PPE-MPTR	5	PF01469
59	Rv3144c	PPE52	409	PPE-MPTR	5	-	Only one GxGNxG motif
60	Rv3558	PPE64	552	PPE-MPTR	5	PF01469
61	Rv3347c	PPE55	3157	PPE-MPTR	5	PF01469
62	Rv3350c	PPE56	3716	PPE-MPTR	5	PF01469
63	Rv3539	PPE63	479	Inconclusive	N.A.	PFAM08237	Contains WxG motif. No PPE, but SPE motif. C-terminus does not contain MPTR or SVP motif. Not analysed by phylogeny Gey van Pittius et al. 2006. BLAST search of PPE-domain results in PPE28 and PPE21 (PPE-MPTR) as closest hits. PF08237 motif was proposed by adlinda and guruprassad and may be hydrolase domain.
Gey van Pittius et al. 2006: Rv0304c/PPE5, Rv0354c/PPE7, Rv2353c/PPE39, Rv3021c/PPE47 and Rv3738c/PPE66) were excluded from the analysis as it was found that their upstream regions were disrupted by either IS6110 insertion or apparent frameshift mutations.
